# Supplementary material for: Genome-Wide Identification and Characterization of KNOTTED-Like Homeobox (KNOX) Homologs in Garlic (Allium sativum L.) and Their Expression Profilings Responding to Exogenous Cytokinin and Gibberellin
Source: Int J Mol Sci. 2021 Aug 26;22(17):9237. doi: 10.3390/ijms22179237 (PMC8430937; doi:10.3390/ijms22179237)
Supplement: Supplementary file 1 [file ijms-22-09237-s001.zip]

Archive with 1 entries (1 files):
- ijms-1282169-supplementary.xlsx
