# Supplementary material for: Genome-Wide Identification and Characterization of KNOTTED-Like Homeobox (KNOX) Homologs in Garlic (Allium sativum L.) and Their Expression Profilings Responding to Exogenous Cytokinin and Gibberellin
Source: Int J Mol Sci. 2021 Aug 26;22(17):9237. doi: 10.3390/ijms22179237 (PMC8430937; doi:10.3390/ijms22179237)
Supplement: Supplementary file 1 [file ijms-22-09237-s001.zip › ijms-1282169-supplementary.xlsx]

## Sheet: Table 1
Tabel S1. Information of 10 AsKNOX gene homologs in garlic genome
Gene	Gene ID	Protein length (aa)	pI	Mw (kDa)	GRAVY	Predicted subcellular localization
AsKNOX1	Asa1G01043.1	354	7.29	40.21	-0.961	Nucleus, Chloroplast
AsKNOX2	Asa2G04444.1	160	4.05	17.25	-0.367	Nucleus
AsKNOX3	Asa2G07204.1	307	5.1	34.65	-0.815	Nucleus
AsKNOX4	Asa2G07205.1	331	5.33	37.68	-0.684	Nucleus
AsKNOX5	Asa4G01931.1	278	5.86	32.13	-0.674	Nucleus
AsKNOX6	Asa4G03695.1	322	5.61	36.62	-0.752	Nucleus
AsKNOX7	Asa6G00294.1	315	5.68	35.84	-0.793	Nucleus, Cytoplasm
AsKNOX8	Asa8G00804.1	287	5.08	32.42	-0.592	Nucleus
AsKNOX9	Asa8G04023.1	330	6.08	37.41	-0.604	Nucleus
AsKNOX10	Asa0G05087.1	324	6.39	37.27	-0.785	Nucleus, Cytoplasm

## Sheet: Table S1
Table S1. Informations of 10 AsKNOX genes
Gene	Gene ID	Chromosome	Positions in chromosome		Positions of the domains in AsKNOX protein sequences predicted by Pfam (start-end)				CDS sequenc	Protein sequence	DNA sequences *
			Start (bp)	End (bp)	KNOX1 domain (aa)	KNOX2 domain (aa)	ELK domain (aa)	HOX domain (aa)
AsKNOX1	Asa1G01043.1	Chr1	275796985	275809372	87-127	142-187	234-255	274-313	ATGGAGCATTTCTCTCATTTGGGTACATCCAACAACTCAAGGGGAGCCACCACTCCAAATTCATTCATGTATTTGCCTTCTTCCACACATCGCCATCATCATGAACCTCCACCACCACCAAACTTCCAGAACCATAATAATATTAAAAGCAGCCCTAACCCTAATACTGCCCAGCAAAACACTGAAAACGTTGGCTCTTCACAAAACCCATACGCCAGAAGATTCATCGACGTTTCAAGTGATCATGATCAAAACTCCATCAAGGCAAAGATCATCTCTCATCCTCAATATTCTTCTCTTCTTCTTGCTTACATGGATTGTCAGAAGGTTGGAGCACCACCACAAGTGGCGGAGAGATTGTCTGCTATTACAAAGGAAATAGAAGCAAAAAAAGCAGCA…	MEHFSHLGTSNNSRGATTPNSFMYLPSSTHRHHHEPPPPPNFQNHNNIKSSPNPNTAQQNTENVGSSQNPYARRFIDVSSDHDQNSIKAKIISHPQYSSLLLAYMDCQKVGAPPQVAERLSAITKEIEAKKAAMNCRRESSSQDPELDQFMEAYCNMLMKYREELMRPLHEAMDFLKRVESQLNSITNNGASSSIFTNDEKSEGVGSSEEDQEGSGGEGGKHLAEIDPRAEDKELKTHLLKKYSGYLSSLRHELSKKKKKGKLPKEARQKLLNWWELHYKWPYPSESEKVALAESTGLDQKQINNWFINQRKRHWKPSEDMQFVVMDAFHPQNAAALYMGGGQFMGDTSYRLGP	atggagcatttctctcatttgggtacatccaacaactcaaggggagccaccactccaaattcattcatgtatttgccttcttccacacatcgccatcatcatgaacctccaccaccaccaaacttccagaaccataataatattaaaagcagccctaaccctaatactgcccagcaaaacactgaaaacgttggctcttcacaaaacccatacgccagaagattcatcgacgtttcaagtgatcatgatcaaaactccatcaaggcaaagatcatctctcatcctcaatattcttctcttcttcttgcttacatggattgtcagaaggttTTCTACTATTTATATGCCAGTAGCCTTCACTATATATTATTATCTTTTTCATTGTTTTTTCTCCTGCTA…
AsKNOX2	Asa2G04444.1	Chr2	1196766340	1196766824	13-36	58-107	-		GCGGTGATACTGGGCCACCCGGAGCAGCTTCTGGCGGCCACATCGCTTGCTTGAAAATTGCTACGTCGGTGGATCAGCTACCAAGGATCGATGCTCAGCTTGCGCAAAGTAATAGCGTCGTTGCAAAGTATTCCATCGTCATAGGCTGTGGTGAGCAGGGTCAGATTACCGGTGCTGATGATAAGGAGCTCGATCAATTCATGACACACTATGTGTTTTTACTGTGTTCGTTCAAAGAACAACTACAGCAACACGTACAGGTTCGTGCAATGGAAGCAGTCATGGATTGTTGGGAGCTCGAACAAGCTTTACAAAGCTTAACTGGTGTTTCACGCGGTGAAGGTACGGGAGCTACTATGTCAGATGATGAAGATGATCAAGATGATGGTGATAACAACT…	GDTGPPGAASGGHIACLKIATSVDQLPRIDAQLAQSNSVVAKYSIVIGCGEQGQITGADDKELDQFMTHYVFLLCSFKEQLQQHVQVRAMEAVMDCWELEQALQSLTGVSRGEGTGATMSDDEDDQDDGDNNFYYTTMDGTDNMGMGFALPTESEHSLME	gcggtgatactgggccacccggagcagcttctggcggccacatcgcttgcttgaaaattgctacgtcggtggatcagctaccaaggatcgatgctcagcttgcgcaaagtaatagcgtcgttgcaaagtattccatcgtcataggctgtggtgagcagggtcagattaccggtgctgatgataaggagctcgatcaattcatgacacactatgtgtttttactgtgttcgttcaaagaacaactacagcaacacgtacaggttcgtgcaatggaagcagtcatggattgttgggagctcgaacaagctttacaaagcttaactggtgtttcacgcggtgaaggtacgggagctactatgtcagatgatgaagatgatcaagatgatggtgataacaact…
AsKNOX3	Asa2G07204.1	Chr2	1961843649	1961853270	66-106	116-161	205-226	245-284	ATGGAAGCAGAGCTTATGTACGGGCTCGATCACTCCTCCTCGTCGGCCAGCATGAACCCGGCCGAGGATCTGCACGGCCTTATCGCCGCAGCTGGTCTGAACCGGAAGACCAGGAATAACACGACGGCAATGATGACGTCGTACAACAGCGCCAATAATGACGACGAGGTGGAGGGGGAGGAAGATGAACAATTGCTTAAGGCTAGGATTGCTTCTCACCCTCGCTACCCTTCTCTTCTTCAGGCTTATATTGATTGCCAAAAGGTCGGTGCGCCTGATGAAATCACTTCAGTTCTTGATGATATTATGCAAACTAATAATATTGGAGCTAGTCACTGCACCTTTAGATCTGATCCTGAGCTTGATAAGTTCATGGAGATATATTGTGATGTTTTGGTG…	MEAELMYGLDHSSSSASMNPAEDLHGLIAAAGLNRKTRNNTTAMMTSYNSANNDDEVEGEEDEQLLKARIASHPRYPSLLQAYIDCQKVGAPDEITSVLDDIMQTNNIGASHCTFRSDPELDKFMEIYCDVLVKYRSDLAKPLDEATTFLNNIETQLSDLCNSKSRSSRTISADDAAGSSEEEASGGENEMQPESSNFYKGENKDLKDKLLRKYSGYLGSLKQEFSKKKKKGKLPKEARQTLLEWWTSHYKWPYPTEADKVTLAESTGLDQKQINNWFINQRKRHWKPSESMQFAVMGSLSAPFYED	atggaagcagagcttatgtacgggctcgatcactcctcctcgtcggccagcatgaacccggccgaggatctgcacggccttatcgccgcagctggtctgaaccggaagaccaggaataacacgacggcaatgatgacgtcgtacaacagcgccaataatgacgacgaggtggagggggaggaagatgaacaattgcttaaggctaggattgcttctcaccctcgctacccttctcttcttcaggcttatattgattgccaaaaggtcTTCTTTTTGTTTAATACTTGCATGAAATATACTAGATGATGATTTTATATGTGAATTTTTCaggtcggtgcgcctgatgaaatcacttcagttcttgatgatattatgcaaactaataatattggagctagt…
AsKNOX4	Asa2G07205.1	Chr2	1962011557	1962021440	66-106	150-185	229-250	269-308	ATGGAAGCAGAGCTTATGTACGGGCTCGATCACTCCTCCTCGTCGGCCAGCATGAACCCGGCCGAGGATCTGCACGGCCTTATCGCCGCAGCTGGTCTGAACCGGAAGACCAGGAATAACACGACGGCAATGATGACGTCGTACAACAGCGCCAATAATGACGACGAGGTGGAGGGGGAGGAAGATGAACAATTGCTTAAGGCTAGGATTGCTTCTCACCCTCGCTACCCTTCTCTTCTTCAGGCTTATATTGATTGCCAAAAGGTCGGTGCGCCTGATGAAATCACTTCAGTTCTTGATGATATTATGCAAACTAATAATATTGGAGCTAGTCACTGCACCTTTAGATCTGATCCTGAGCTTGATAAGTTCATGGTACTGGCTTATATACGGTTAATT…	MEAELMYGLDHSSSSASMNPAEDLHGLIAAAGLNRKTRNNTTAMMTSYNSANNDDEVEGEEDEQLLKARIASHPRYPSLLQAYIDCQKVGAPDEITSVLDDIMQTNNIGASHCTFRSDPELDKFMVLAYIRLIHFYINYKTFLNFFILQEIYCDVLVKYRSDLAKPLDEATTFLNNIETQLSDLCNSKSRSSRTISADDAAGSSEEEASGGENEMQPESSNFYKGENKDLKDKLLRKYSGYLGSLKQEFSKKKKKGKLPKEARQTLLEWWTSHYKWPYPTEADKVTLAESTGLDQKQINNWFINQRKRHWKPSESMQFAVMGSLSAPFYED	atggaagcagagcttatgtacgggctcgatcactcctcctcgtcggccagcatgaacccggccgaggatctgcacggccttatcgccgcagctggtctgaaccggaagaccaggaataacacgacggcaatgatgacgtcgtacaacagcgccaataatgacgacgaggtggagggggaggaagatgaacaattgcttaaggctaggattgcttctcaccctcgctacccttctcttcttcaggcttatattgatTGCCAAAAGGTCTTCTTTTTGTTTAATACTTGCATGAAATATACTAGATGATGATTTTATATGTGAATTTTTCaggtcggtgcgcctgatgaaatcacttcagttcttgatgatattatgcaaactaataatattggagctagt…
AsKNOX5	Asa4G01931.1	Chr4	516794874	516797264	13-54	70-120	182-203	222-261	ATGATGCAAGCAGAGGTAGATGAGCAGTTGAAAATGGTGAAGGCGGAGATGTTAGTTCATCCTTTATGGAACCAGTTACTTGGAGCGCACGTGTCATGTCTGCGTGTAGCCACACCTGTTGATCATCTTCCTGTTATAGAGGCGCAGCTTGCGAATTCCCATCATGTCCTTGAGTCGTATGTACCCGGCTACCAGGCTTTTATGTCTCACCAGGACAAGCAAGAGCTTGATGTTTTTCTTGGACAATATTTAGTAGTTTTGAGTTCGTTTAGGGAGCAGTTGCAGCAGCATGTGGGCGTCCATGCCATGGAAGCTGTAATGGCTTGTAGAGATATTGAGCAGTCATTGCAGGAACTTACAGGAGCAAGACTAGAGGAAGGGACAGGAGCAACTATGTCT…	MMQAEVDEQLKMVKAEMLVHPLWNQLLGAHVSCLRVATPVDHLPVIEAQLANSHHVLESYVPGYQAFMSHQDKQELDVFLGQYLVVLSSFREQLQQHVGVHAMEAVMACRDIEQSLQELTGARLEEGTGATMSEDEDEPLHTEMHNLEASAFDPGNNFDMMGFGPLVPTESERSLMDRVRQELKLELKQGFRSRIEDVREEILRKRRAGKLPGDTTSVLKQWWQQHSKWPYPTEDDKARLVEETGLQLKQINNWFINQRKRNWHNSSSQSTSKSKRRR	atgatgcaagcagaggtagatgagcagttgaaaatggtgaaggcggagatgttagttcatcctttatggaaccagttacttggagcgcacgtgtcatgtctgcgtgtagccacacctgttgatcatcttcctgttatagaggcgcagcttgcgaattcccatcatgtccttgagtcgtatgtacccggctaccaggcttttatgtctcaccaggacaagcaagagcttgatgtttttcttgTTAGTATACCTCAAATCTTTTGTTTTCCTTTTTCTTTCTTCTTCTATATGATATGTATATGTCGGTTGTATTATGGGGCTTTTGATATACAATTCCTATAGAAACTACATGTTTTATACCATCATTTTCAAACCCCTCTAGGTTTTATTATTATTTTA…
AsKNOX6	Asa4G03695.1	Chr4	1018858076	1018863954	56-97	119-167	225-246	265-304	ATGTACATACAGCAGCACAACTTCCTGCACCACCTCGATTCCACGACGTCGGCAGCATCGTCGTCCACGTGGGCGGCGCCTCAGTCCACTCACATGGAGGATCAAGAGGAGGAGGATATGAGCCGCCATCTTCAGCACGAGGAGGGCACGTGGCAGAACGCCAGGTATAAGGCGGAGATACTGGGCCACCCGCTCTACGAGCAGCTGCTCGCTGCGCACGTCGCTTGCTTGAGAATCGCTACGCCGGTGGATCAGCTCCCGAGGATCGACGCTCAGCTTGCGCAAAGTCAGAGCGTCGTTGCAAAGTATTCCGTAGTCGGAGGCGGTGGTGAGCAGGGTCAGATTATCGGTGCTGATGATAAGGAGCTCGATCAATTCATGACACACTATGTGTTGTTA…	MYIQQHNFLHHLDSTTSAASSSTWAAPQSTHMEDQEEEDMSRHLQHEEGTWQNARYKAEILGHPLYEQLLAAHVACLRIATPVDQLPRIDAQLAQSQSVVAKYSVVGGGGEQGQIIGADDKELDQFMTHYVLLLCSFKEQLQQHVRVHAMEAVMACWELEQALQSLTGVSPGEGTGATMSDDEDDQADGDNNFYDTTMDGTDSMGMGFGLPTESERSLMERVRQELKHELKQGYKEKLVDIREEILRKRRAGKLPGDTTSLLKAWWQAHSKWPYPTEDDKARLVQETGLQLKQINNWFINQRKRNWHSNPSTSTVLKSKRKR	atgtacatacagcagcacaacttcctgcaccacctcgattccacgacgtcggcagcatcgtcgtccacgtgggcggcgcctcagtccactcacatggaggatcaagaggaggaggatatgagccgccatcttcagcacgaggagggcacgtggcagaacgccaggtataaggcggagatactgggccacccgctctacgagcagctgctcgctgcgcacgtcgcttgcttgagaatcgctacgccggtggatcagctcccgaggatcgacgctcagcttgcgcaaagtcagagcgtcgttgcaaagtattccgtagtcggaggcggtggtgagcagggtcagattatcggtgctgatgataaggagctcgatcaattcatgGTGCATCTGTTTTTTTTA…
AsKNOX7	Asa6G00294.1	Chr6	80743751	80749420	56-96	115-163	220-241	260-299	ATGTCATATCCAAACCACCAACAAATTAACCAAAACCTAACCCTACCCAACTTCCCGCCAGACCCGCATTCCTCCTCCATCACCTCTGCTGCGGCCGCTCCGACGTGGCTCACTGGCGCCTCCGCCACTACGACCGATATGATGACGTGGCAGAACGAGAGGAGCAAGGCGGAGATCCTTTCCCACCCCATGTACGAGCAGCTCCTCTCTGCCCACGTGGACTGCTTGCGAATCGCTACTCCCGTCGATCAGCTACCAAGGATCGACGCTCAGCTTGCCCAAAGTCAGCACGTCGTTGCCAAGTATTCGATGCTTGGGAGCGGTCAAATCGCGGATGAGAATGATAAAGAGGAGCTCGATCAGTTCATGACCCACTATGTATTCTTATTGTGCAACTTC…	MSYPNHQQINQNLTLPNFPPDPHSSSITSAAAAPTWLTGASATTTDMMTWQNERSKAEILSHPMYEQLLSAHVDCLRIATPVDQLPRIDAQLAQSQHVVAKYSMLGSGQIADENDKEELDQFMTHYVFLLCNFKDQLQQHVRVHAMEAVMACWELEQSLQSLTGVSPGEGTGATMSDDEDDQADSETNFYDGTFDGGADNMGFGLPTESERSLMERVRQELKHELKQGYKEKLVDIREEILRKRRAGKLPGDTTSTLKAWWQSHAKWPYPTEEDKARLVQETGLQLKQINNWFINQRKRNWHSNPSSSTKTKRKR	atgtcatatccaaaccaccaacaaattaaccaaaacctaaccctacccaacttcccgccagacccgcattcctcctccatcacctctgctgcggccgctccgacgtggctcactggcgcctccgccactacgaccgatatgatgacgtggcagaacgagaggagcaaggcggagatcctttcccaccccatgtacgagcagctcctctctgcccacgtggactgcttgcgaatcgctactcccgtcgatcagctaccaaggatcgacgctcagcttgcccaaagtcagcacgtcgttgccaagtattcgatgcttgggagcggtcaaatcgcggatgagaatgataaagaggagctcgatcagttcatgGTAACAAAAAATATTTATGATTTTCTTTTT…
AsKNOX8	Asa8G00804.1	Chr8	244342269	244347832	30-69	79-125	171-191	210-249	ATGGAGGATTTGTACAGCATTCACCCCGGAATCTGCAGAAGCTTCACCTCCGGCGATGAAGTCTCGGAGATCTCGGATCCCACCGATGCGATCAAATCTTATATTTCGAGGCATCCGAAGTACCCTAAACTTGTTTCCGCGTATATCCAGTGCATACAGGTGGGTGCAACGTCGGAGACGACGATGAAGCTGGAGGAGGTTGGAAAAGGAACGAAGGACACGAAATGTTTGGAGATTGGAGTAGATCCTGAGCTCGATGTGTTTATGGATTCGTACTGCGAGCTTCTTCATAGGTACAAAGAAGATCTATCGAAGCCTTTCGATGAAGCTGCTTCCTTTTTGAATGGCGTGGAGATGCAGCTCAGGAATTTGTCTGTTGATTGTACTGCAAGCAGCGCT…	MEDLYSIHPGICRSFTSGDEVSEISDPTDAIKSYISRHPKYPKLVSAYIQCIQVGATSETTMKLEEVGKGTKDTKCLEIGVDPELDVFMDSYCELLHRYKEDLSKPFDEAASFLNGVEMQLRNLSVDCTASSANDECVGSSEEELSYPDVISTSDSTEFENSSQVLEDQKLRGMLLKKYSGYLTGLRKEFSKKKKKGKLPKDARFLLLDWWKTHYRWPYPTEDEKVQLADITGLDQKQINNWFINQRKRHWKPSEEMQLALMEGVSAGSGLGTTLYFDTGTIGPGTT	atggaggatttgtacagcattcaccccggaatctgcagaagcttcacctccggcgatgaagtctcggagatctcggatcccaccgatgcgatcaaatcttatatttcgaggcatccgaagtaccctaaacttgtttccgcgtatatccagtgcatacaggtCGAGTTTTCAATCAAGTTTAGTTCGTTATTTTCATCTGAATTTACGTTGTGATTCTTCGACTGTAGGTgggtgcaacgtcggagacgacgatgaagctggaggaggttggaaaaggaacgaaggacacgaaatgtttggagattggagtagatcctgagctcgatgtgtttatggattcgtactgcgagcttcttcataggtacaaagaagatctatcgaagcctttcgatgaagctg…
AsKNOX9	Asa8G04023.1	Chr8	1082354897	1082357717	68-106	124-168	207-228	247-286	ATGGACAACAAGATAGCCACGTACTTTGGTCTAGGGTATAGCGAAGAAGGAGGTTCATCATCATCTAGCCTTTCTCATCTCATGAACATTATGCCTCCTCCTCCATCTCACCACTTCAACTTATTCAATCTTAACAATCAACAATATTCCAAAAGTGACCACCAAGATTTTGAAATCAACGGCAGCAGTAGTAGTAACTTGATCAAGGCAAAAATCATGTCTCATCCTCATTACCCGAAGCTCCTTTCTGCCTACGTCAATTGCCAAAAGGTTGGAGCGCCTTCTGAAGTTGTTGCTAGGTTAGAGGAGGCATGTTCTTCTTCACTAATGATTGCGAGGGCTGCTAATTCTGCCTCTTCTTCAACTTTGAATTCAGATCCAGCACTTGACCAGTTCATG…	MDNKIATYFGLGYSEEGGSSSSSLSHLMNIMPPPPSHHFNLFNLNNQQYSKSDHQDFEINGSSSSNLIKAKIMSHPHYPKLLSAYVNCQKVGAPSEVVARLEEACSSSLMIARAANSASSSTLNSDPALDQFMEAYCEMLIKYEQELSKPVKEAMIFISAIEAQFKSLALSTTSLNQGETERRLNGTASEDDMECEYPIDPLAEDRELKGQLLRRYSGYLGNLKQEFMKKKKKGKLPKEARQQLLDWWTQHYKWPYPSESQKVALAESTGLDQKQINNWFINQRKRHWKPTDELQTYVVMGDASHPHYFLENNIGFANAYPFDIAPTTLI	atggacaacaagatagccacgtactttggtctagggtatagcgaagaaggaggttcatcatcatctagcctttctcatctcatgaacattatgcctcctcctccatctcaccacttcaacttattcaatcttaacaatcaacaatattccaaaagtgaccaccaagattttgaaatcaacggcagcagtagtagtaacttgatcaaggcaaaaatcatgtctcatcctcattacccgaagctcctttctgcctacgtcaattgccaaaaggtGTTACCACCATGGTTTATTATTCAGTGTGTTGCTTTACAAACCCTAACCCCTAACAAGATTCATCTTATTCTATTTTTTTAAAGGTtggagcgccttctgaagttgttgctaggttagaggaggcat…
AsKNOX10	Asa0G05087.1	Chr0	17098	19997	58-95	111-156	204-225	244-283	ATGGAGGGTAGCAGAAGTCCTTCATGTCTGCTTGGATTTGGAGATCCTCATCACATAATTAACATGCATCCTCCTCTAAACAACAATAACACCAACAACAACTACCACTCTTTGTTCCTACCTCATCACAGCCTTCAACACAACAACGAAAATTATGACAACAACATCACCAAAGCCAACATCATGTCCCATCCTCACTATCCAAGACTACTTGCTTCTTACATCAACTGCCAAAAGGTTGGTGCTCCTCAAGAGGTAGTGGCAAGGTTAGAAGAAGCATGCTCTTCCTCACTTATGATTGCAAGAGCATCACCTTCGAATTCTTTGATTATTGGACAAGATCCAAGTCTGGATCAATTCATGGAAGCTTACTGTGAGATGCTCACGAAATATGAACAA…	MEGSRSPSCLLGFGDPHHIINMHPPLNNNNTNNNYHSLFLPHHSLQHNNENYDNNITKANIMSHPHYPRLLASYINCQKVGAPQEVVARLEEACSSSLMIARASPSNSLIIGQDPSLDQFMEAYCEMLTKYEQELSKPFKEAMLFLSHIDAQFKALSLSSSTPSPSLNQAYNNMETLERNGSSEDDGDRIACENYIDPQAEDRELKGQLLRKYSGYLGSLKQEFLKKRKKGKLPKEARQQLLEWWNRHYKWPYPSESQKLALAETTGLDQKQINNWFINQRKRHWKPSDEIQTYVVMNDAAHSHYFMDNGYANPYQLDVNPALI	-
Note: * For each AsKNOX gene, the Up- and low-case letters indicate the intron and exon sequences, respectively. - Data unavaibale.

## Sheet: Table S2
Table S2. Information of KNOX proteins used for phenlogenitc tree construction
No.	Gene	Species	Accession no.	Protein sequence
1	AtSTM	Arabidopsis	Q38874	MESGSNSTSCPMAFAGDNSDGPMCPMMMMMPPIMTSHQHHGHDHQHQQQEHDGYAYQSHHQQSSSLFLQSLAPPQGTKNKVASSSSPSSCAPAYSLMEIHHNEIVAGGINPCSSSSSSASVKAKIMAHPHYHRLLAAYVNCQKVGAPPEVVARLEEACSSAAAAAASMGPTGCLGEDPGLDQFMEAYCEMLVKYEQELSKPFKEAMVFLQRVECQFKSLSLSSPSSFSGYGETAIDRNNNGSSEEEVDMNNEFVDPQAEDRELKGQLLRKYSGYLGSLKQEFMKKRKKGKLPKEARQQLLDWWSRHYKWPYPSEQQKLALAESTGLDQKQINNWFINQRKRHWKPSEDMQFVVMDATHPHHYFMDNVLGNPFPMDHISSTML
2	AtKNAT1/BP	Arabidopsis	NP_192555	MEEYQHDNSTTPQRVSFLYSPISSSNKNDNTSDTNNNNNNNNSSNYGPGYNNTNNNNHHHQHMLFPHMSSLLPQTTENCFRSDHDQPNNNNNPSVKSEASSSRINHYSMLMRAIHNTQEANNNNNDNVSDVEAMKAKIIAHPHYSTLLQAYLDCQKIGAPPDVVDRITAARQDFEARQQRSTPSVSASSRDPELDQFMEAYCDMLVKYREELTRPIQEAMEFIRRIESQLSMLCQSPIHILNNPDGKSDNMGSSDEEQENNSGGETELPEIDPRAEDRELKNHLLKKYSGYLSSLKQELSKKKKKGKLPKEARQKLLTWWELHYKWPYPSESEKVALAESTGLDQKQINNWFINQRKRHWKPSEDMQFMVMDGLQHPHHAALYMDGHYMGDGPYRLGP
3	AtKNAT2	Arabidopsis	NP_177208	MDRMCGFRSTEDYSEKATLMMPSDYQSLICSTTGDNQRLFGSDELATALSSELLPRIRKAEDNFSLSVIKSKIASHPLYPRLLQTYIDCQKVGAPMEIACILEEIQRENHVYKRDVAPLSCFGADPELDEFMETYCDILVKYKTDLARPFDEATTFINKIEMQLQNLCTGPASATALSDDGAVSSDEELREDDDIAADDSQQRSNDRDLKDQLLRKFGSHISSLKLEFSKKKKKGKLPREARQALLDWWNVHNKWPYPTEGDKISLAEETGLDQKQINNWFINQRKRHWKPSENMPFDMMDDSNETFFTE
4	AtKNAT3	Arabidopsis	NP_197904	MAFHHNHLSQDLSFNHFTDQHQPPPPQPPPPPPQQQQHFQEAPPPNWLNTALLRSSDNNNNFLNLHTATANTTTASSSDSPSSAAAAAAANQWLSRSSSFLQRNNNNNASIVGDGIDDVTGGADTMIQGEMKTGGGENKNDGGGATAADGVVSWQNARHKAEILSHPLYEQLLSAHVACLRIATPVDQLPRIDAQLAQSQHVVAKYSALGAAAQGLVGDDKELDQFMTHYVLLLCSFKEQLQQHVRVHAMEAVMACWEIEQSLQSLTGVSPGEGMGATMSDDEDEQVESDANMFDGGLDVLGFGPLIPTESERSLMERVRQELKHELKQGYKEKIVDIREEILRKRRAGKLPGDTTSVLKAWWQSHSKWPYPTEEDKARLVQETGLQLKQINNWFINQR…
5	AtKNAT4	Arabidopsis	NP_196667	MAFHNNHFNHFTDQQQHQPPPPPQQQQQQHFQESAPPNWLLRSDNNFLNLHTAASAAATSSDSPSSAAANQWLSRSSSFLQRGNTANNNNNETSGDVIEDVPGGEESMIGEKKEAERWQNARHKAEILSHPLYEQLLSAHVACLRIATPVDQLPRIDAQLAQSQNVVAKYSTLEAAQGLLAGDDKELDHFMTHYVLLLCSFKEQLQQHVRVHAMEAVMACWEIEQSLQSFTGVSPGEGTGATMSEDEDEQVESDAHLFDGSLDGLGFGPLVPTESERSLMERVRQELKHELKQGYKEKIVDIREEILRKRRAGKLPGDTTSVLKSWWQSHSKWPYPTEEDKARLVQETGLQLKQINNWFINQRKRNWHSNPSSSTVSKNKRRSNAGENSGRDR
6	AtKNAT5	Arabidopsis	NP_194932	MSFNSSHLLPPQEDLPLRHFTDQSQQPPPQRHFSETPSLVTASFLNLPTTLTTADSDLAPPHRNGDNSVADTNPRWLSFHSEMQNTGEVRSEVIDGVNADGETILGVVGGEDWRSASYKAAILRHPMYEQLLAAHVACLRVATPVDQIPRIDAQLSQLHTVAAKYSTLGVVVDNKELDHFMSHYVVLLCSFKEQLQHHVCVHAMEAITACWEIEQSLQSLTGVSPSESNGKTMSDDEDDNQVESEVNMFDGSLDGSDCLMGFGPLVPTERERSLMERVKKELKHELKQGFKEKIVDIREEIMRKRRAGKLPGDTTSVLKEWWRTHSKWPYPTEEDKAKLVQETGLQLKQINNWFINQRKRNWNSNSSTSSTLTKNKRKRTGKS
7	AtKNAT6	Arabidopsis	AAF87007	MYNFHSAGDYSDKSVLMMSPESLMFPSDYQALLCSSAGENRVSDVFGSDELLSVAVSALSSEAASIAPEIRRNDDNVSLTVIKAKIACHPSYPRLLQAYIDCQKVGAPPEIACLLEEIQRESDVYKQEVVPSSCFGADPELDEFMETYCDILVKYKSDLARPFDEATCFLNKIEMQLRNLCTGVESARGVSEDGVISSDEELSGGDHEVAEDGRQRCEDRDLKDRLLRKFGSRISTLKLEFSKKKKKGKLPREARQALLDWWNLHYKWPYPTEGDKIALADATGLDQKQINNWFINQRKRHWKPSENMPFAMMDDSSGSFFTEE
8	AtKNAT7	Arabidopsis	AAG 40858	MQEAALGMMGATVGGDGDTAVVAEQNRQLKGEIATHPMYEQLLAAHVACLRVATPIDQLPIIEAQLSQSHHLLRSYASTAVGYHHDRHELDNFLAQYVMVLCSFKEQLQQHVRVHAVEAVMACREIENNLHSLTGATLGEGSGATMSEDEDDLPMDFSSDNSGVDFSGGHDMTGFGPLLPTESERSLMERVRQELKLELKQGFKSRIEDVREEIMRKRRAGKLPGDTTTVLKNWWQQHCKWPYPTEDDKAKLVEETGLQLKQINNWFINQRKRNWHNNSHSLTSLKSKRKH
9	SlKNOX5	Tomato	Solyc06g072480.1	METKSTENCKDEEQKNHYYYSNSTSPGLLSSLEDEEIKRKICCHSLYGLLVQTHLDCLKVCLGITEIDKIDQKTEEKSAKCNKVISHTMDHQTELNNKFSSLTMDQPAELDNFMEAYCVALSKLKEAMEEPHLESIKFINHMYSQLSELMELPTSTSTPSNFDGMKAHGNK
10	SlKNOX4	Tomato	Solyc05g005090	MDDEIMYGFNSTRDDYADKALMSPENLMMQTEYNNFHNYTNSSIMFGSDPIQLSSEQTLQNNIYRGNCCGGSGSGGDNNNNNDEDGSNIIKAKILSHPYYPKLLNAYIDCQKVGAPASIVNLLEEIRQQNDFRKPNATCLCIGADPELDEFMETYCDILLKYKSDLSRPFDEATTFLNNIEMQLGNLCKDDDEEEEEELSCGDASSSMRRSEDNELKDRLLRKFGSHLSSLKLEFSKKKKKGKLPKEAREMLLAWWYDHFRWPYSTEADKNSLAESTGLDPKQINNWFINQRKRHWKPSENMQLAVMDNLSAQFFSSDVD
11	SlKNOX6	Tomato	Solyc07g007120	MEFQDHFSQEMVLHQQQQQQQQQQNAVLRSMLPESPHHDARKSPPTWLNTSLLRQQHSQFGNASSPSSAAAAAAVAGGNNFLHLQTSNSDSSNSNQWLSPTAAAGGGGNGGGGGHNDELSESMNFAKKMSQQHSGGGEENNNNNNNNNNNNNNEEENSWEREKCKADILNHPLYDQLLSAHVSCLRIATPVDQLPRIDAQLAQSQNVVAKYSVLGQGQPPLDDKDLDQFMTHYVLLLSSFKEQLQQHVRVHAMEAVMACWELEQSLQSLTGVAPGEGTGATMSDDDDDQADSDTNFLDGGFDGPDSMGFGPLVPTESERSLMERVRQELKHELKQGYKEKIVDIREEILRKRRAGKLPGDTTSVLKAWWQSHSKWPYPTEEDKARLVQETGLQLKQINN…
12	SlKNOX8	Tomato	Solyc12g010410	MEFHDHFSQELGLQQQQQQHNVDDDVSDQSMNFSVKLSQQYRDEVNNNEHNNNNNNSNVWDQSEKYKADILNHHLSEQLLSAHVACLRIATPVDQLPRIDEQLTESQNLVAKYYVVGQSQRSLDDKELDQFMANYVLLLSSFKEQLQQHVRVHAMEAVMACWDLDQSLQTLTGVASGEGTGATMSDDDEDNQVESETYCHYNGILDGQDSNGFGPLVPTENERFLMERVRQELKQEFKQDYKGKIVDIREEILRKRRAGKLPGDTTSALKAWWKSHSKWPYPTEEDKAKLVKDTGLQLKQVNNWFINQRKRNWHSTPSSSSAQKSKRKR
13	SlKNOX7	Tomato	Solyc08g041820	MDMPDQNSPILMTSLPEQDVKPLEHQQPPPTSLNREILLPQTQYTGESNSNQWLSRSILQRNIQASNDSDLTKDEFGESEAVNWQNAGYKSEILAHPLFEQLLSAHVACLRIATPVDQLPRIDAQLAQSQQIVGKYSGLGHGNLSDDKELDQFLTHYVLLLCSFKEQLQQHVRVHAMEAVMACWEIEQSLQSLTGVSPGEGTGATMSDDEDEQVDSDANLFEGSLDGHDSMGFGPLIPTESERSLMERVRQELKHELKQGYKEKLVDIREEILRKRRAGKLPGDTTSVLKAWWQSHSKWPYPTEEDKAKLVEETGLQLKQINNWFINQRKRNWHSNPSSSTALKSKRKR
14	SlKNOX3	Tomato	Solyc04g077210	MENNNYNNHVSGENSGGQRGHFFYGGNQVLGGAAPIYGRGGDCYDPMIVKTEGGGSTSHHNHTFHYPSIIRNHHHDSTETSGGGAGAGEVIEALKAKIIAHPQCSNLLDAYMDCQKVGAPPEVAARLSAVRQEFEARQRASLTDRDVSKDPELDQFMEAYYDMLVKYREELTRPLQEAMEFMQKIEAQLNMLGNAPVRIFNSEDKCEGVGSSEEDQDNSGGETELPEIDPRAEDRELKNHLLRKYSGYLSSLKQELSKKKKKGKLPKDARQKLITWWELHYKWPYPSESEKVALAESTGLDQKQINNWFINQRKRHWKPSEDMQFMVMDGLHPQSAAALYMEGHYMGEGPFRLGQ
15	SlKNOX2	Tomato	Solyc08g080120	MEGGSSGNTSTSCLMMMGYGDHENNNNNNGNGNGNGNGNVTICAPPMMMMMPPPPPSLTNNNNAETSSNNILFLPFMDNNNNNPQEDNNSSSSSIKSKIMAHPHYHRLLTAYLNCQKIGAPPEVVARLEEICATSATMGRSSSSSGGGIIGEDPALDQFMEAYCEMLTKYEQELSKPFKEAMVFLSRIECQFKALTLAPNSSHESALGEAMDRNGSSDEEVDVNNSFIDPQAEDRELKGQLLRKYSGYLGSLKQEFMKKRKKGKLPKEARQQLVDWWLRHIKWPYPSESQKLALAESTGLDQKQINNWFINQRKRHWKPSEDMQFVVMDAAHPHYYMDNVLANHFPMDMTPSLL
16	SlKNOX1	Tomato	Solyc01g100510	MMDELSKLHSAIVCSHSRRQQEVEVEAEAGPTIINNTTTSFAAVHHHYCQLEAAVAADHNHHQNNTKSTTNMSDLIKAQIANHPLYPNLLSAYLQCRKVGAPQEMTSILDEISKENNLISSSRHSSEIGADPELDEFMESYCAVLVKYKEEFSKPFDEATSFLSNIESQLSSLCKDNLITSTSFNNYISDEAGGSSDEDLGCEEMEAADSQESPANCEGDNELKEMLMRKYSGYLSSLRKEFLKKRKKGKLPKEARIVLLDWWKNHYRWPYPTEEEKNRLSEMTGLDQKQINNWFINQRKRHWRPSEDMKFALMEGVSAGSMYFDGSGGTGNIGT
17	OsKNOX13	Rice	LOC_Os08g19650.1	MGGGGEADAARCKAEILAHPLYEQLLSAHVACLRIATPVDQLPRIDAQLAQSQGVVAKYSALAAAAAGDDGRELDQFMTHYVLLLCSFKEQLQQHVRVHAMEAVMACWELEQNLQSLTGASPGEGTGATMSDGEDDQADSEANMYDPSLDGADNMGFGLPTESERSLMERVRQELKHELKQGYKEKLIDIREEILRKRRAGKLPGDTTSTLKAWWQSHAKWPYPTEEDKARLVQETGLQLKQINNWFINQRKRNWHSNPSSSTSVKTKRKSNAGDNNS
18	OsKNOX11	Rice	LOC_Os06g43860.1	MAFHYQDHALAMDAAAAAAETGGHHHPGFVGAGGVVGGGGGGGWEREKAAIAAHPLYERLLEAHVACLRVATPVDQLPRIDAQIAARPPPLAAATAAAAAAAAGGAPSGGEELDLFMTHYVLLLCSFKEQLQQHVRVHAMEAVMACWELEQTLQSLTGASPREGSGATMSDDEDNQVDSESNMFDGNDGSDGMGFGPLMLTEGERSLVERVRQELKHELKQGYREKLVDIREEILRKRRAGKLPGDTASTLKAWWQAHSKWPYPTEEDKARLVQETGLQLKQINNWFINQRKRNWHSNPASSSSDKSKRKRSNAGDGKAEQSW
19	OsKNOX10	Rice	LOC_Os05g03884.1	MEDLYSIHPGISRGGGGGGGGAASEASGVAGGGSSPPHPPPPATTAAAADLTELMKAQIAGHPSYPSLLSAYIECRKVGAPPEVTTLLEEIGREGRGGGGGATAGGEIGLDPELDEFMETYCRVLERYKEELTRPFDEAASFLTGIHTQLASLCGGAPPPTDNSDEMVGSSEDEPCSGDADAADFGQEHSSRLADHELKEMLLKKYSGCLSRLRSEFLKKRKKGKLPKDARSALMDWWNTHYRWPYPTEEDKVRLAAMTGLDPKQINNWFINQRKRHWKPSEDMRFALMEGVTGGSSSGTTLYFDTGTIGP
20	OsKNOX8	Rice	LOC_Os03g56110.1	MESFASLAGGGSSSTTARLPELISPENPDHISPPPLLYQLLAGPESSARQHGHDGHHHGGGGGEAAAAAVQGQVSPAGAEAAVKAEIMSHPQYSALLAAYLGCKKVGAPPDVLTKLTAVPAAQQLDEADGHPRRRHEPQRDDDPDQLDQFMDAYCSMLTRYREELERPILEAAEFFSRVETQLDSLAESNCEGTGSSEEEQDPSDKQLKHQLLRKYGGSLGDLRQVFSKRTKKGKLPKEARQKLLHWWELHYKWPYPSEMEKMTLAQTTGLDQKQINNWFINQRKRHWKPTPVAGTAFPTMEAAGGGFRHSGHGGGLAAAAALPLYMGRPFVVDGMYRLGS
21	OsKNOX7	Rice	LOC_Os03g51710.2	MEELEGHRGEGRLPPPPPLLPFPKVSVQVYTVPSSSTAASAAAAGGARQAVAPATRDGGDGGGRAAGVLDDPVKARIVSHPRYHRLLAAFLDCHKVGCPAEAAEEIAAAARVREARQRAAAAASRMPPAPEDPELDQFMEDYCKLLVECKEELSRPLQEAEEFLRTVESELNSINSGPPLTALISESKAGLDSSDDDEHEDGSGMEMMEAAEDEDLGIIDPRSDDKALKRHLLRKYSGYLGGLRKELSKKRKKGKLPKEARQKLLTWWELHYRWPNPSEMEKIALAESTGLEQKQINNCFINQRKRHWKPTEEMEFAVMEAYHHQSTDAAAAFYVDVDARLVGATAAAPASAVYTARPDHGVWRA
22	OsKNOX3	Rice	LOC_Os03g03164.1	MQGGDHGGMEMGVGSFTGGGGGGECSSSSATAAAAAAAAAAAAAAEAEERQLLKGEIAVHPLCEQLVAAHVGCLRVATPIDHLPLIDAQLAQSSGLLHSYAAHHRPFLSPHDKQELDSFLAQYMMLLCSFREQLQQHVRVHAVEAVMACREIEQSLQDLTGATLEEGTGATMSEDEDETAPMLEGPMDMGSDGHDLMGFGPLMPTDSERSLMERVRQELKIELKQGFKSRIEDVREEILRKRRAGKLPGDTTTILKQWWQQHSKWPYPTEDDKAKLVEETGLQLKQINNWFINQRKRNWHNNSQTSTLKSKRKR
23	OsKNOX2	Rice	LOC_Os02g08544.2	MAFHYPDHGLAMDPSSAAASSPNPSFSPGGGGGGGVGGGEREKAAVAAHPLYERLLEAHVACLRVATPVDQLPRIDAQIAARPPPLAAASAAAAAGGPSGGEELDLFMTHYVLLLCSFKEQLQQHVRVHAMEAVMGCWELEQSLQSLTGASPGEGTGATMSDDEDNQVDSEANMFDGNDGSDGMGFGPLMLTEGERSLVERVRHELKNELKQGYKEKLVDIREEILRKRRAGKLPGDTASILKAWWQAHSKWPYPTEDDKARLVQETGLQLKQINNWFINQRKRNWHSNPASSGEKTKKKR
24	OsKNOX12	Rice	LOC_Os07g03770.1	MDQSFGNLGGGGGAGGSGKAAASSFLQLPLSTAAAATAYYGTPLALHQAAAAAGPSQYHGHGHPHHGGGHHHSKHGGAGGGEISAAEAESIKAKIMAHPQYSALLAAYLDCQKVGAPPEVLERLTATAAKLDARPPGRHDARDPELDQFMEAYCNMLAKYREELTRPIDEAMEFLKRVESQLDTIAGGAHGGGAGSARLLLADGKSECVGSSEDDMDPSGRENEPPEIDPRAEDKELKFQLLKKYSGYLSSLRQEFSKKKKKGKLPKEARQKLLHWWELHYKWPYPSETEKIALAESTGLDQKQINNWFINQRKRHWKPSEDMPFVMMEGFHPQNAAALYMDGPFMADGMYRLGS
25	OsKNOX9	Rice	LOC_Os03g56140.1	MESFASLAGGGSSSTTARLPELIPPENPDRISPPPLLYQLLAGSASSARHGHGHHHGGGGGAAAAAVQGLQVSPAGAEAAMKAEIMSHPQYSALLAAYLGCKKVGAPPDVLTKLTAVPAAQQQLDAADGHPRRRHEPRRDDDVPDHQLDQFMHADEVQGGAGAADPGSRGVLQLDSIADSNCEGTGSSEEEQDTSCPEAEEIDPSDKQLKHQLLMKYGGSLGDLRQAFSKRTKKGKLPKEARLKLLHWWELHYDKWPYPSVRTHIYASHLINSTTFFCTKLDLMKMRELLGCTCVYEQEVEKMTLAQTTGLDQKQISNWFINQRKRHWKPTPVAGMTFPTVEAAGGGFRHSGHDGGLAAAAAAAALPLYMGSWPFVVDGMYRLGS
26	OsKNOX6	Rice	LOC_Os03g51690.2	MEEISHHFGVVGASGVHGGHQHQHHHHPWGSSLSAIVAPPPPPQLQQQQTQAGGMAHTPLTLNTAAAAVGNPVLQLANGSLLDACGKAKEASASASYAADVEAIKAKIISHPHYSSLLAAYLDCQKVGAPPEVAARLTAVAQDLELRQRTALGVLGAATEPELDQFMEAYHEMLVKYREELTRPLQEAMEFLRRVETQLNTLSISGRSLRNILSSGSSEEDQEGSGGETELPEIDAHGVDQELKHHLLKKYSGYLSSLKQELSKKKKKGKLPKDARQQLLNWWELHYKWPYPSESQKVALAESTGLDLKQINNWFINQRKRHWKPSDEMQFVMMDGYHPTNAAAFYMDGHFINDGGLYRLG
27	OsKNOX1	Rice	LOC_Os01g19694.1	MEDLYSIHPGISRVGGAASEASGVGVVVGGGGGSSSSDLTELMKAQIAGHPRYPTLLSAYIECRKVGAPPEVASLLKEIGRERRAGGGGGGAGQIGVDPELDEFMEAYCRVLVRYKEELSRPFDEAASFLSSIQTQLSNLCSGATSPPATTATHSDEMVGSSDEDQCSGETDMLDIGQEQSSRLADHELKEMLLKKYSGCLSRLRSEFLKKRKKGKLPKDARSALLEWWNTHYRWPYPTEEDKLRLAARTGLDPKQINNWFINQRKRHWKPSDGMRFALMEGVAGGSSGTTLYFDTGTIGP
28	OsKNOX4	Rice	XP_015628832	MEQQLPLLAPDSKAATSSPLCLTLDNPTSTSTSPAVPSSAPPPAAALEPSRQSFHERETDAIKAKIMSHPLYPALLRAFIDCQKVGAPPEVVGRLSALAGELDSRAEDRYLQGQSSDPELDEFMETYIDMLVSYRQELTRPIQEADQFFRNMEAQIDSFTLDDNGSEGGNSSEDEQEAGGGDMASAGLPEITSPCAEDKELKSHLLNKYSGYLSSLWRELSKKKKKGKLPRDARQKLLHWWQLHYRWPYPSELEKAALAESTGLDAKQINNWFINQRKRHWKPTPPAMEYRSLQPAGAASYGGASAGASTSGGGSAVVRGMEGQHFTGGGAYPRGDP
29	OsKNOX5	Rice	XP_025879711	MEQLHLLLASGGGSKASTTITPFCLARDHASTSSPSPAAVAAPAPPPEATSGSEQSIHGSGTGLQSSEAMIKAKIMSHPLYPSLLRAFVDCKKVGAPPEVVGRLSSLAVVTDVPQYSGDRCLPAQQPAADPELDQFMETYCYMLTRYGQELARPIQEAEEFFRGIEEQIDSLALGAYTRTICQLIIGFSLVCIYIYISSADEDVSYDYEDEVAGGLPEKSAAFGENEVTTTTRRHLMNKYSGYLNSLWTEISNKKKNSTGHLPRDARHKLLQWWHLHYRWPYPSEAEKAALAESTGLDKKQVTNWFINQRKRHWKPKPAAAMDAGFLQMHPRYGASSSSSPAAALRVEDGGGRRSAYHPRGGP
30	ZmKNOX1	Maize	GRMZM2G061101	MHSSIPQTIKYPQIARWLARMEKQLPALTGGSKAATTTPFYLALDHRAAATSSSPPAEAPTLPPSAAAVSDPSRQSNSDRGSEIIKAKIMSHPLYPALLRAFIDCRKVGAPLEIVGRLSALADDVETNSDGRQEEQPADPELDQFMEIYCHMLVRYRQELTRPIQEADEFFKSMEAQIDSFSLAVRQDKEYSGAASGKQIFVDDNGYEEGGGSSDEDEQETVDLGGLPVPETGSPSGEGKELKNHLLNKYSGYLSSLWRELSRKKKKGKLPRDARQKLLHWWQLHYRWPYPSELEKAALAESTGLDAKQINNWFINQRKRHWKPAPPTMALGTPDYRMGQHGGGASSSSASAGLRVQGQYFTGGSSYPRGP
31	ZmKNOX2	Maize	GRMZM2G055243	MAFNYHDHALAMDPAAAAAVGAAANPSFVSGGGMAGGPGWEREKAAIAAHPLYERLLEAHVACLRVATPVDQLPRIDAQIAARPPPMEAAAAAAAAGGAHSGGEELDLFMTHYVLLLCSFKEQLQQHVRVHAMEAVMACWELEQTLQSLTGASPGEGTGATMSDDEDNQVDSESNMFDGNEGSDGMGFGPLMLTEGERSLVERVRQELKHELKQGYRDKLVDIREEILRKRRAGKLPGDTASTLKAWWQAHSKWPYPTEEDKARLVQETGLQLKQINNWFINQRKRNWHNNSASSSSDKSKRKRNTAGDGNAEPAW
32	ZmKNOX4	Maize	GRMZM2G452178	MDQNFGNLGTGAGSSGGCGGSNSNSKAVAAVSSSSFLQLPLSTAAAASPAYYGAPLALLHHGTTAGPSSSQQQQHQSPYAKHGAEMSAAEADAIKAKIVAHPQYSALLAAYLDCQKVGAPPDLLERLTAMAAKLDARPPGRHGPRDPELDQFMEAYCNMLVKYREELTRPIDEAMEFLKRVEAQLDSIAGGGSSSSARLSLADGKSSEGAGSSEDDDMDPSGRENEPPEIDPRAEDKELKYQLLKKYSGYLSSLRQEFSKKKKKGKLPKEARQKLLHWWELHYKWPYPSETEKIALAEATGLDQKQINNWFINQRKRHWKPSEDMPFVMMEGFHPQTAAALYLDGGAFMADGMTTYRLGS
33	ZmKNOX5	Maize	GRMZM5G832409	MEDLYSIHPGISRHGAAATSEASGVAGGPGSPPPPPPPAADLTELVKAQIAGHPRYPSLLSAYIDCRKVGAPSEVATLLEEIGRERCAAASAGGEVVGMDPELDEFMETYCRLLERYKEELSRPFDEAASFLSSVRTQLSSLCGGAASLSDEMVESSEDEPCSGDTDATTDPGQEHSSRLADRELKEMLLKKYSGCLSRLRSEFLKKRKKGKLPKDARSALMDWWNTHYRWPYPTEEDKVRLAAMTGLDPKQINNWFINQRKRHWKPSEDMRFALMEGGVSGSSSGTTLYFDTGTIGP
34	ZmKNOX6	Maize	GRMZM2G370332	MSFHYPDHGLSMDAAAAAAAAAAASSPNPSGFSPGVGGEREKAAIAAHPLYERLLEAHVACLRVATPVDQLPRIDAQIAARPPPLAAAAGAAAAGGPSGGEELDLFMTHYVLLLCSFKEQLQQHVRVHAMEAVMGCWELEQSLQSLTGASPGEGTGATMSDDEDNQVDSEANMFDGNDGSDGMGFGPLMLTEGERSLVERVRQELKNELKQGYKEKLVDIREEIMRKRRAGKLPGDTASVLKAWWQAHSKWPYPTEDDKARLVQETGLQLKQINNWFINQRKRNWHSNPTSSGEKTKKKR
35	ZmKNOX7	Maize	GRMZM2G433591	MSFHYHDHGLSMDAAAAAAAAAASSPNPSGFSPGIGGEREKAAIAAHPLYERLLEAHVACLRVATPVDQLPRIDAQIAARPPPLAAAAGAAAAGAAAAGGPSGGEELDLFMTHYVLLLCSFKEQLQQHVRVHAMEAVMGCWELEQSLQSLTGASPGEGTGGTMSDDEDNQVDSEANMFDGNDGSDGMGFGPLILTEGERSLVERVRKELKNELKQGYKEKLVDIREEIMRKRRAGKLPGDTASVLKAWWQAHSKWPYPTEDDKARLVQETGLQLKQINNWFINQRKRNWHSNPTSSAEKTKKKRYHNENCFGVA
36	ZmKNOX8	Maize	GRMZM2G135447	MDSFGDLGGGGSSSSRAASAPFLQLPLPASTSSSAQQQQVFPPPDGPQQQHYHHSSRIPLRQLLLLADPSSAAQHSHRKADMATVQGEMSSPAADGDADAIKARIMSHPQYSALLAAYLDCQKVGAPPDVSDRLSAMAAANLDAQPGPISRRRGPTTTRADDPELDQFMEAYCNMLVKFHEEMARPIQEATEFFNSMERQLGSTISDSNCEVAGSSEDEQDASWPEEIDPCAEDKELKHQLLRKYGGYLGGLRQEFSKRKKKGKLPKEARQKLLHWWELHYKWPYPSETEKMALAETTGLDPKQINNWFINQRKRHWKPASEDMPFAVMEGGFHVAQGTAALYMDRPAVPPFMADGGMYRLGSCOMPLETE
37	ZmKNOX10	Maize	GRMZM2G002225	MEVEEELPASADLTGGSKQATTTTPFYLALDHTASATSSPPPAAPLPCAANSERGSEIIKAKIMSHPLYPAVLRAFIDCRKVGAPPEIVGRLSALADDVEMNSDDKQEQRRAADPELDQFMEIYCHMLVRYRQELTRPIQEADEFFRSMEAQIDAFSLLGDYV
38	ZmKNOX11	Maize	GRMZM2G094241	MEDLYSIHPGISRAGGAATAASEVSGVAGGPGSPPPPPSQPPPPPPADLTELVKAQIAGHPRYPSLLSAYIECRKVGAPPEVATLLEEIGRERCAAASAGGEVGLDPELDEFMEAYCRVLERYKEELSRPFDEAASFLSSVRTQLSSLCGAAASLSDEMVGSSEEDEACSGGDTEATEPGQQEHSSRLADRELKEMLLKKYSGCLSRLRSEFLKKRKKGKLPKDARSALMDWWNTHYRWPYPTVTMHASWQTRSSSIARWNGRSVTSISRRCRRRTR
39	Zmkn1	Maize	GRMZM2G017087	MATASTTIITTTTTRGHPPLSAVVAPLPPQPPSAGLPLTLNTVAATGNSGGSGNPVLQLANGGGLLDACVKAKEPSSSSPYAGDVEAIKAKIISHPHYYSLLTAYLECNKVGAPPEVSARLTEIAQEVEARQRTALGGLAAATEPELDQFMEAYHEMLVKFREELTRPLQEAMEFMRRVESQLNSLSISGRSLRNILSSGSSEEDQEGSGGETELPEVDAHGVDQELKHHLLKKYSGYLSSLKQELSKKKKKGKLPKEARQQLLSWWDQHYKWPYPSETQKVALAESTGLDLKQINNWFINQRKRHWKPSEEMHHLMMDGYHTTNAFYMDGHFINDGGLYRLG
40	Zmlg3	Maize	GRMZM2G087741	MEDLYSIHPGISRVVGGAASEASVAGAGAGGPSPSDLTELMKAQIASHPRYPSLLSAYIECRKVGAHPHVTSLLEEVSRERRPDAGAGEIGVDPELDEFMDAYCRVLVRYKEELTRPFDEAASFLSSIQAQLSDLCSGGSSPAATATHSDDMMGSSEDEQCSGDTDVPDMGQEHSSHLGDHELKEMLLKKYSGCLSRLRSEFLKKRKKGKLPKDARTVLLEWWNTHYRWPYPTEEDKVRLAAMTGLDPKQINNWFINQRKRHWKPSEDMRFALMEGVAGGSSGTTLYFDTGTIGP
41	ZmHD1	Maize	GRMZM2G159431	MQRGGDQAGASLGMEMGVGYAGGGGGGECSSSSAAAAAAAAAEGEERQLLKGEIAVHPLCEQLVAAHVGCLRVATPIDHLPLIDAQLAQSSGLLHSYAAHHRPFLSPHDKHDLDSFLAQYLMLLCSFREQLQQHVRVHAVEAVMACREIEQSLQDLTGATLEEGTGATMSEDEDEAPMLEVGLDMGSDGHDMMGFGPLMPTDSERSLMERVRQELKMELKQGFKSRIEDVREEILRKRRAGKLPGDTTSILKQWWQEHSKWPYPTEDDKAKLVEETGLQLKQINNWFINQRKRNWHNNSQTSTLKSKRKR
42	ZmRS1	Maize	GRMZM2G028041	MDQSFGNLGAGAGSSSGGSNSKAAAAAVSSSSFLQLPLSTASPAYYGAPLALLHHAAAAPSSSQQHQQQQHHHHYARHGAEMSAAEAEAIKAKIVAHPQYSALLAAYLDCQKVGAPPDVLERLTAMAAKLDARPPGRHEPRDPELDQFMEAYCNMLVKYREELTRPIDEAMEFLKRVEAQLDCISGGGGSSSARLSLADGKSEGVGSSEDDMDPNGRENDPPEIDPRAEDKELKYQLLKKYSGYLSSLRQEFSKKKKKGKLPKEARQKLLHWWELHYKWPYPSETEKIALAESTGLDQKQINNWFINQRKRHWKPSEDMPFVMMEGFHPQNAAALYMDGPFMADGMYRLGS
43	AsKNOX1	Garlic	Asa1G01043.1	MEHFSHLGTSNNSRGATTPNSFMYLPSSTHRHHHEPPPPPNFQNHNNIKSSPNPNTAQQNTENVGSSQNPYARRFIDVSSDHDQNSIKAKIISHPQYSSLLLAYMDCQKVGAPPQVAERLSAITKEIEAKKAAMNCRRESSSQDPELDQFMEAYCNMLMKYREELMRPLHEAMDFLKRVESQLNSITNNGASSSIFTNDEKSEGVGSSEEDQEGSGGEGGKHLAEIDPRAEDKELKTHLLKKYSGYLSSLRHELSKKKKKGKLPKEARQKLLNWWELHYKWPYPSESEKVALAESTGLDQKQINNWFINQRKRHWKPSEDMQFVVMDAFHPQNAAALYMGGGQFMGDTSYRLGP
44	AsKNOX2	Garlic	Asa2G04444.1	GDTGPPGAASGGHIACLKIATSVDQLPRIDAQLAQSNSVVAKYSIVIGCGEQGQITGADDKELDQFMTHYVFLLCSFKEQLQQHVQVRAMEAVMDCWELEQALQSLTGVSRGEGTGATMSDDEDDQDDGDNNFYYTTMDGTDNMGMGFALPTESEHSLME
45	AsKNOX3	Garlic	Asa2G07204.1	MEAELMYGLDHSSSSASMNPAEDLHGLIAAAGLNRKTRNNTTAMMTSYNSANNDDEVEGEEDEQLLKARIASHPRYPSLLQAYIDCQKVGAPDEITSVLDDIMQTNNIGASHCTFRSDPELDKFMEIYCDVLVKYRSDLAKPLDEATTFLNNIETQLSDLCNSKSRSSRTISADDAAGSSEEEASGGENEMQPESSNFYKGENKDLKDKLLRKYSGYLGSLKQEFSKKKKKGKLPKEARQTLLEWWTSHYKWPYPTEADKVTLAESTGLDQKQINNWFINQRKRHWKPSESMQFAVMGSLSAPFYED
46	AsKNOX4	Garlic	Asa2G07205.1	MEAELMYGLDHSSSSASMNPAEDLHGLIAAAGLNRKTRNNTTAMMTSYNSANNDDEVEGEEDEQLLKARIASHPRYPSLLQAYIDCQKVGAPDEITSVLDDIMQTNNIGASHCTFRSDPELDKFMVLAYIRLIHFYINYKTFLNFFILQEIYCDVLVKYRSDLAKPLDEATTFLNNIETQLSDLCNSKSRSSRTISADDAAGSSEEEASGGENEMQPESSNFYKGENKDLKDKLLRKYSGYLGSLKQEFSKKKKKGKLPKEARQTLLEWWTSHYKWPYPTEADKVTLAESTGLDQKQINNWFINQRKRHWKPSESMQFAVMGSLSAPFYED
47	AsKNOX5	Garlic	Asa4G01931.1	MMQAEVDEQLKMVKAEMLVHPLWNQLLGAHVSCLRVATPVDHLPVIEAQLANSHHVLESYVPGYQAFMSHQDKQELDVFLGQYLVVLSSFREQLQQHVGVHAMEAVMACRDIEQSLQELTGARLEEGTGATMSEDEDEPLHTEMHNLEASAFDPGNNFDMMGFGPLVPTESERSLMDRVRQELKLELKQGFRSRIEDVREEILRKRRAGKLPGDTTSVLKQWWQQHSKWPYPTEDDKARLVEETGLQLKQINNWFINQRKRNWHNSSSQSTSKSKRRR
48	AsKNOX6	Garlic	Asa4G03695.1	MYIQQHNFLHHLDSTTSAASSSTWAAPQSTHMEDQEEEDMSRHLQHEEGTWQNARYKAEILGHPLYEQLLAAHVACLRIATPVDQLPRIDAQLAQSQSVVAKYSVVGGGGEQGQIIGADDKELDQFMTHYVLLLCSFKEQLQQHVRVHAMEAVMACWELEQALQSLTGVSPGEGTGATMSDDEDDQADGDNNFYDTTMDGTDSMGMGFGLPTESERSLMERVRQELKHELKQGYKEKLVDIREEILRKRRAGKLPGDTTSLLKAWWQAHSKWPYPTEDDKARLVQETGLQLKQINNWFINQRKRNWHSNPSTSTVLKSKRKR
49	AsKNOX7	Garlic	Asa6G00294.1	MSYPNHQQINQNLTLPNFPPDPHSSSITSAAAAPTWLTGASATTTDMMTWQNERSKAEILSHPMYEQLLSAHVDCLRIATPVDQLPRIDAQLAQSQHVVAKYSMLGSGQIADENDKEELDQFMTHYVFLLCNFKDQLQQHVRVHAMEAVMACWELEQSLQSLTGVSPGEGTGATMSDDEDDQADSETNFYDGTFDGGADNMGFGLPTESERSLMERVRQELKHELKQGYKEKLVDIREEILRKRRAGKLPGDTTSTLKAWWQSHAKWPYPTEEDKARLVQETGLQLKQINNWFINQRKRNWHSNPSSSTKTKRKR
50	AsKNOX8	Garlic	Asa8G00804.1	MEDLYSIHPGICRSFTSGDEVSEISDPTDAIKSYISRHPKYPKLVSAYIQCIQVGATSETTMKLEEVGKGTKDTKCLEIGVDPELDVFMDSYCELLHRYKEDLSKPFDEAASFLNGVEMQLRNLSVDCTASSANDECVGSSEEELSYPDVISTSDSTEFENSSQVLEDQKLRGMLLKKYSGYLTGLRKEFSKKKKKGKLPKDARFLLLDWWKTHYRWPYPTEDEKVQLADITGLDQKQINNWFINQRKRHWKPSEEMQLALMEGVSAGSGLGTTLYFDTGTIGPGTT
51	AsKNOX9	Garlic	Asa8G04023.1	MDNKIATYFGLGYSEEGGSSSSSLSHLMNIMPPPPSHHFNLFNLNNQQYSKSDHQDFEINGSSSSNLIKAKIMSHPHYPKLLSAYVNCQKVGAPSEVVARLEEACSSSLMIARAANSASSSTLNSDPALDQFMEAYCEMLIKYEQELSKPVKEAMIFISAIEAQFKSLALSTTSLNQGETERRLNGTASEDDMECEYPIDPLAEDRELKGQLLRRYSGYLGNLKQEFMKKKKKGKLPKEARQQLLDWWTQHYKWPYPSESQKVALAESTGLDQKQINNWFINQRKRHWKPTDELQTYVVMGDASHPHYFLENNIGFANAYPFDIAPTTLI
52	AsKNOX10	Garlic	Asa0G05087.1	MEGSRSPSCLLGFGDPHHIINMHPPLNNNNTNNNYHSLFLPHHSLQHNNENYDNNITKANIMSHPHYPRLLASYINCQKVGAPQEVVARLEEACSSSLMIARASPSNSLIIGQDPSLDQFMEAYCEMLTKYEQELSKPFKEAMLFLSHIDAQFKALSLSSSTPSPSLNQAYNNMETLERNGSSEDDGDRIACENYIDPQAEDRELKGQLLRKYSGYLGSLKQEFLKKRKKGKLPKEARQQLLEWWNRHYKWPYPSESQKLALAETTGLDQKQINNWFINQRKRHWKPSDEIQTYVVMNDAAHSHYFMDNGYANPYQLDVNPALI

## Sheet: Table S3
Table S3. Primers used for qPCR analyis in this study
Gene name	Primer name	Sequences (5’-3’)
AsKNOX1	KNOX1-F	GGCAAAAGCTTCTCAACTGG
	KNOX1-R	TTCTGCTAGCGCCACTTTCT
AsKNOX2	KNOX2-F	GGTGGATCAGCTACCAAGGA
	KNOX2-R	CTGCTCACCACAGCCTATGA
AsKNOX3	KNOX3-F	GATAAGTTCATGGAGATATATTGTG
	KNOX3-R	GAGCCAGCTGCATCATCTGCAG
AsKNOX4	KNOX4-F	CATGGTACTGGCTTATATACGG
	KNOX4-R	GATCTTGACTTCGAGTTGCAC
AsKNOX5	KNOX5-F	CAGTGGTGGCAACAACATTC
	KNOX5-R	ATTATGCCAGTTGCGCTTTC
AsKNOX6	KNOX6-F	TCCACTCACATGGAGGATCA
	KNOX6-R	CCTTATACCTGGCGTTCTGC
AsKNOX7	KNOX7-F	GAAAGCTTGGTGGCAATCTC
	KNOX7-R	GCTGTGCCAGTTTCTTTTCC
AsKNOX8	KNOX8-F	GGATTCGTACTGCGAGCTTC
	KNOX8-R	TTCATCATTAGCGCTGCTTG
AsKNOX9	KNOX9-F	GGCCTTACCCTTCTGAGTCC
	KNOX9-R	TGCATCTCCCATGACAACAT
AsKNOX10	KNOX10-F	CCTCATCACAGCCTTCAACA
	KNOX10-R	CCAACCTTTTGGCAGTTGAT

## Sheet: Table S4
Table S4. Sequencesns of primers used for gene cloning and vector construction
Gene name	Primer name	Sequences (5’-3’)
AsKNOX6	AsKNOX6-F	ATGTACATACAGCAGCACAACTTC
	AsKNOX6-R	TCACCTTTTGCGTTTGCTTTTAAGAAC
	AsKNOX6-pGF	GAGGACAGCCCAAGCTACGCGTCTCGAGATGTACATACAGCAGCACAACTTC
	AsKNOX6-pGR	ATCCCCCGGGCTGCAGGAATTCGATATCCCTTTTGCGTTTGCTTTTAAGAAC
AsKNOX8	AsKNOX8-F	ATGGAGGATTTGTACAGCATTCACC
	AsKNOX8-R	TCATGTAGTTCCAGGCCCGATC
	AsKNOX8-pGF	GAGGACAGCCCAAGCTACGCGTCTCGAGATGGAGGATTTGTACAGCATTC
	AsKNOX8-pGR	ATCCCCCGGGCTGCAGGAATTCGATATCTGTAGTTCCAGGCCCGATC
